# Supplementary material for: Common inflammatory proteins linking frailty and area-level deprivation as key drivers of cardiovascular risk in women
Source: Commun Med (Lond). 2025 Jul 20;5:301. doi: 10.1038/s43856-025-01012-4 (PMC12276345; doi:10.1038/s43856-025-01012-4)
Supplement: Supplementary file 4 — Supplementary Data 1 [file 43856_2025_1012_MOESM4_ESM.xlsx]

## Sheet: Sheet2
Supplementary Data 1. The association of the top 20 protein markers with IMD and Frailty Index (FI). The beta coefficients were calculated by the linear mixed models adjusting for age, BMI, batch and family relatedness
Protein	Frailty/IMD	Beta	95% CI	P value
IL18R1	IMD	-0.064	[-0.110, -0.018]	6.60x10-3
FGF21	IMD	-0.051	[-0.096, -0.007]	2.44x10-2
CCL11	IMD	-0.075	[-0.119, -0.031]	9.64x10-4
TNFB	IMD	-0.005	[-0.048, 0.037]	8.13x10-1
TGFalpha	IMD	-0.075	[-0.118, -0.033]	4.89x10-4
VEGFA	IMD	-0.052	[-0.096, -0.008]	2.08x10-2
CSF1	IMD	-0.021	[-0.065, 0.022]	3.40x10-1
TNFSF14	IMD	-0.05	[-0.094, -0.007]	2.49x10-2
CCL20	IMD	-0.02	[-0.062, 0.024]	3.72x10-1
MCP1	IMD	-0.02	[-0.064, 0.023]	3.66x10-1
FGF19	IMD	-0.066	[-0.109, -0.023]	2.68x10-3
MCP4	IMD	-0.025	[-0.069, 0.018]	2.60x10-1
HGF	IMD	-0.063	[-0.109, -0.017]	6.99x10-3
CXCL6	IMD	-0.045	[-0.087, -0.001]	4.44x10-2
MMP1	IMD	-0.035	[-0.078, 0.009]	1.20x10-1
OSM	IMD	-0.056	[-0.099, -0.013]	1.06x10-2
SLAMF1	IMD	-0.024	[-0.066, 0.019]	2.73x10-1
CDCP1	IMD	-0.051	[-0.100, -0.002]	4.14x10-2
LAPTGFbeta1	IMD	-0.039	[-0.082, 0.004]	7.63x10-2
IL17C	IMD	-0.023	[-0.064, 0.020]	2.91x10-1
IL18R1	FI	0.076	[0.034, 0.119]	4.24x10-4
FGF21	FI	0.073	[0.033, 0.114]	4.35x10-4
CCL11	FI	0.054	[0.013, 0.095]	9.56x10-3
TNFB	FI	-0.018	[-0.057, 0.022]	3.78x10-1
TGFalpha	FI	0.071	[0.032, 0.110]	3.59x10-4
VEGFA	FI	0.078	[0.038, 0.119]	1.48x10-4
CSF1	FI	0.049	[0.009, 0.089]	1.68x10-2
TNFSF14	FI	0.064	[0.024, 0.104]	1.82x10-3
CCL20	FI	0.053	[0.013, 0.092]	8.99x10-3
MCP1	FI	0.083	[0.043, 0.123]	4.89x10-5
FGF19	FI	0.04	[0.001, 0.080]	4.54x10-2
MCP4	FI	0.004	[-0.036, 0.044]	8.38x10-1
HGF	FI	0.091	[0.049, 0.133]	2.42x10-5
CXCL6	FI	0.011	[-0.029, 0.051]	5.88x10-1
MMP1	FI	0.041	[0.001, 0.081]	4.60x10-2
OSM	FI	0.076	[0.035, 0.114]	1.97x10-4
SLAMF1	FI	0.036	[-0.003, 0.076]	7.07x10-2
CDCP1	FI	0.132	[0.088, 0.177]	7.46x10-9
LAPTGFbeta1	FI	0.043	[0.003, 0.083]	3.49x10-2
IL17C	FI	0.042	[0.003, 0.081]	3.44x10-2
